# Supplementary material for: Investigating the Reasons for Receiving the Second Booster Dose of the COVID-19 Vaccine in Adults and in People with Chronic Medical Conditions in Southern Italy
Source: Vaccines (Basel). 2023 Mar 27;11(4):737. doi: 10.3390/vaccines11040737 (PMC10146427; doi:10.3390/vaccines11040737)
Supplement: Supplementary file 1 [file vaccines-11-00737-s001.zip]

Archive with 1 entries (1 files):
- vaccines-2249093-supplementary.pdf
